# Supplementary material for: Intraoperative Bioprinting for Craniomaxillofacial Bone Reconstruction in Rats and Sheep
Source: Small Sci. 2025 Sep 9;5(11):2400621. doi: 10.1002/smsc.202400621 (PMC12622550; doi:10.1002/smsc.202400621)
Supplement: Supplementary file 1 — Supplementary Material [file SMSC-5-2400621-s001.zip]

Archive with 4 entries (4 files):
- IOB_rat_sheep_S1.mp4
- IOB_rat_sheep_S2.mp4
- IOB_rat_sheep_S3.mp4
- smsc202400621-sup-0001-SuppData-S1.pdf
